# Supplementary material for: Impact of Mild Field Drought on the Aroma Profile and Metabolic Pathways of Fresh Tea (Camellia sinensis) Leaves Using HS-GC-IMS and HS-SPME-GC-MS
Source: Foods. 2024 Oct 26;13(21):3412. doi: 10.3390/foods13213412 (PMC11544960; doi:10.3390/foods13213412)
Supplement: Supplementary file 1 [file foods-13-03412-s001.zip]

Archive with 2 entries (2 files):
- Supplementary Materials-Figure S1.pdf
- Supplementary Materials-Table S1-Table S6-revised version-1.xlsx
