# Supplementary material for: Impact of Mild Field Drought on the Aroma Profile and Metabolic Pathways of Fresh Tea (Camellia sinensis) Leaves Using HS-GC-IMS and HS-SPME-GC-MS
Source: Foods. 2024 Oct 26;13(21):3412. doi: 10.3390/foods13213412 (PMC11544960; doi:10.3390/foods13213412)
Supplement: Supplementary file 1 [file foods-13-03412-s001.zip › Supplementary Materials-Table S1-Table S6-revised version-1.xlsx]

## Sheet: Table S1
Table S1. Composition of model stock solution for volatile-free tea infusion blank matrix
Compounds	Concentration (mg/mL )
Caffeine	1.8
(+)-Catechin (C)	0.8
Epicatechin (EC)	0.8
Epicatechin gallate (ECG)	0.4
Epigallocatechin (EGC)	2
(-)-Epigallocatechin gallate (EGCG)	3
L-theanine	4.2

## Sheet: Table S2
Table S2. Authentic standards curves of the key VOCs
Volatile compounds	Chemical classes	CAS	Formula	Standard Curve	R²	Concentration Range (µg/L )
Linalool	Alcohols	78-70-6	C10H18O	y = 0.0047x + 0.0381	0.9911	166.0419~553.4729
Nerol	Alcohols	106-25-2	C10H18O	y = 0.0107x - 0.0209	0.998	5.0277~16.7589
Geraniol	Alcohols	106-24-1	C10H18O	y = 0.0047x - 0.0531	0.9987	30.9835~103.2783
Phenylethyl Alcohol	Aromatics/Alcohols	60-12-8	C8H10O	y = 0.0213x - 0.0691	0.997	14.5734~48.5778
1-Octanol	Alcohols	111-87-5	C8H18O	y = 0.0027x + 0.0151	0.9963	9.0397~30.1322
Citral	Aldehydes	5392-40-5	C10H16O	y = 0.0004x - 0.0119	0.9992	60~200
Decanal	Aldehydes	112-31-2	C10H20O	y = 0.0334x - 0.0615	0.9995	6.3757~21.2522
Undecanal	Aldehydes	112-44-7	C11H22O	y = 0.0572x + 0.0009	0.9937	1.4155~4.71833
Benzaldehyde	Aromatics /Aldehydes	100-52-7	C7H6O	y = 0.0552x - 0.0542	0.99	6.8925~22.9751
D-Limonene	Terpenoids	5989-27-5	C10H16	y = 0.0205x - 0.0581	0.9948	8.4579~28.1928
5-Hepten-2-one, 6-methyl-	Ketones	110-93-0	C8H14O	y = 0.0017x + 0.01	0.9995	7.5042~25.0139
Hexanoic acid, methyl ester	Esters	106-70-7	C7H14O2	y = 0.2782x + 0.0047	0.9998	0.60~2.00
Methyl jasmonate	Esters	119-36-8	C8H8O3	y =0.6946x - 4.8849	0.9997	7.3008~18.2519

## Sheet: Table S3
Table S3. The information of volatile compounds identified by HS-GC-IMS.
No.	Volatile compounds	CAS	Formula	Actual RI	Rt [sec]	Dt [a.u.]	Odor discription	Ref	Chemical classes	Concentration (µg/L )				Odor threshold in water (μg/L )[4]	OAVs
										FD-CK	FD-D	WNZ-CK	WNZ-D		FD-CK	FD-D	WNZ-CK	WNZ-D
1	(E)-4-Methyl-2-(Pent-1-Enyl)-1,3-Dioxolane	94089-21-1	C9H16O2	1120.3	534.56	1.30759	Green, fruity, apple	[1]	Aldehydes	329.77±34.79 c	752.65±46.29 ab	528.85±193.87 bc	1001.74±127.96 a	n.m.	-	-	-	-
2	Benzaldehyde-M	100-52-7	C7H6O	963.5	318.228	1.14932	Bitter, almond, cherry, burnt sugar	[1,2]	Aldehydes	510.45±27.1 b	747.99±16.65 a	515.12±32.13 b	752.87±55.02 a	750.89	0.68	1	0.69	1
3	Benzaldehyde-D	100-52-7	C7H6O	963.5	318.228	1.46735	Bitter, almond, cherry, burnt sugar	[1,2]	Aldehydes	540.9±78.6 b	839.8±39.59 b	596.59±51.87 b	2234.25±745.24 a	750.89	0.72	1.12	0.79	2.98
4	Octanal	124-13-0	C8H16O	1008.1	362.928	1.40484	Aldehydic, waxy, citrus	[1]	Aldehydes	397.04±27.95 a	139.51±7.24 d	356.81±4.57 b	208.83±7.37 c	0.587	676.39	237.67	607.85	355.76
5	(E)-hept-2-enal-D	18829-55-5	C7H12O	957.3	312.78	1.67277	Pungent, green, vegetable	[1]	Aldehydes	136.61±21.58 b	91.62±2.91 c	118.84±14 bc	211.58±7.26 a	13	10.51	7.05	9.14	16.28
6	(E)-hept-2-enal-M	18829-55-5	C7H12O	956.3	311.876	1.25614	Pungent, green, vegetable	[1]	Aldehydes	141.73±15.25 a	91.21±2.65 ab	107.91±7.19 a	77.68±8.94 b	13	10.9	7.02	8.3	5.98
7	(E,E)-2,4-Hexadienal	142-83-6	C6H8O	910.1	274.379	1.44771	Sweet, green, spicy, floral	[1]	Aldehydes	1206.3±355.93 a	266.55±28.1 b	1066.95±38.37 a	415.25±46.92 b	n.m.	-	-	-	-
8	Hexanal	66-25-1	C6H12O	796.9	208.87	1.56426	Fresh green, grassy, leafy	[1]	Aldehydes	1021.75±88.38 a	435.45±8.77 c	869.64±28.1 b	484.37±3.12 c	61.5	16.61	7.08	14.14	7.88
9	(E)-2-pentenal	1576-87-0	C5H8O	748.9	186.297	1.36098	Pungent, green, fruity	[1]	Aldehydes	4972.04±119.44 a	3063.75±128.73 a	4623.06±173.67 a	4402.42±19.69 a	980	5.07	3.13	4.72	4.49
10	( E)-2-hexenal	6728-26-3	C6H10O	847.5	235.197	1.52735	Leafy, green, fruity, herbal	[1]	Aldehydes	6199.57±440.08 a	5699.83±307.84 a	6172.44±413.09 a	5610.4±606.47 a	88.7	69.89	64.26	69.59	63.25
11	Butanal	123-72-8	C4H8O	540.1	123.336	1.28569	Pungent, cocoa, musty	[1]	Aldehydes	905.68±67.39 a	824.67±57.62 a	681.4±78.67 a	855.94±258.03 a	2	452.84	412.34	340.7	427.97
12	but-(E)-2-enal	123-73-9	C4H6O	648.7	150.053	1.19853	n.f.		Aldehydes	207.89±21.58 a	59.78±7.69 b	112.08±9.01 b	67.51±11.74 c	0.3	692.97	199.27	373.6	225.03
13	methyl-5-hepten-2-one	110-93-0	C8H14O	994.5	346.71	1.17769	Citrus, green lemongrass	[1]	Ketones	1258.8±76.19 d	9289.68±293.01 a	1750.29±59.38 c	6725.95±210.37 b	68	18.51	136.61	25.74	98.91
14	3-Octanone	106-68-3	C8H16O	993.9	346.212	1.71028	Herbal, lavender, mushroom	[1]	Ketones	189.92±15.01 d	1013±20.62 a	312.37±5.79 c	967.23±28.15 b	21.4	8.87	47.34	14.6	45.2
15	Mesityl oxide	141-79-7	C6H10O	793.2	207.067	1.44884	Pungent, earthy, vegetable	[1]	Ketones	3888.47±121.79 b	4307.45±89.67 b	4001.58±16.29 b	4742.22±70.12 a	n.m.	-	-	-	-
16	2-Pentanone	107-87-9	C5H10O	697.9	164.889	1.36098	Sweet, fruity, banana, woody	[1]	Ketones	3700.11±103.21 b	3890.52±69.02 b	3933.23±76.18 b	5482.32±190.61 a	1380	2.68	2.82	2.85	3.97
17	2-Butanone	78-93-3	C4H8O	598	136.905	1.25309	Ethereal, fruity, camphoreous	[1]	Ketones	5815.74±392.08 b	7952.03±109.75 a	6107.06±277.49 b	6348.53±181.9 b	35400.2	0.16	0.22	0.17	0.18
18	acetone	67-64-1	C3H6O	479.7	110.586	1.11891	Solvent ethereal, apple, pear	[1]	Ketones	3307.48±352.39 b	5369.98±129.11 a	2992.36±273.91 b	3646.16±425.69 b	832	3.98	6.45	3.6	4.38
19	2-Hexanone	591-78-6	C6H12O	779.8	200.619	1.50632	Fruity, fungal, buttery	[1]	Ketones	247.29±16.87 a	1157.23±53.24 a	305±16.28 a	843.38±32.68 b	560	0.44	2.07	0.54	1.51
20	(E)-2-Hexenyl acetate-M	2497-18-9	C8H14O2	1020.8	379.262	1.38672	Sweet privet, green, fresh apple skin	[1]	Esters	211.39±10.5 b	119.59±12.02 b	214.83±17.38 b	612.65±85.06 a	n.m.	-	-	-	-
21	(E)-2-Hexenyl acetate-D	2497-18-9	C8H14O2	1022.9	381.975	1.88691	Sweet privet, green, fresh apple skin,	[1]	Esters	69.16±2.33 b	72.32±9.45 b	75.81±15.03 b	634.48±261.49 a	n.m.	-	-	-	-
22	Methyl salicylate	119-36-8	C8H8O3	1196.7	695.961	1.19859	Wintergreen, minty	[1]	Esters	8757.77±225.07 a	8076.7±1181.6 a	3564.21±555.05 b	953.48±192.99 c	40	218.94	201.92	89.11	23.84
23	Ethyl Acetate	141-78-6	C4H8O2	624.4	143.605	1.32467	Fruity, sweet, grape	[1]	Esters	1435.99±53.54 a	1040.82±7.11 b	1381.59±140.64 a	1607.28±156.7 a	5	287.2	208.16	276.32	321.46
24	Formic acid, hexyl ester-M	629-33-4	C7H14O2	923.9	285.111	1.28694	Apple, plum, banana	[1]	Esters	184.71±18.92 a	199.2±29.01 a	175.67±34.17 a	57.94±4.21 b	n.m.	-	-	-	-
25	Formic acid, hexyl ester-D	629-33-4	C7H14O2	923.6	284.873	1.67985	Apple, plum, banana	[1]	Esters	217.64±19.34 a	255.01±47.54 a	233.13±65.44 a	84.5±15.01 b	n.m.	-	-	-	-
26	methyl acetate	79-20-9	C3H6O2	549.7	125.49	1.19521	Ethereal, sweet, fruity	[1]	Esters	831.96±61.27 b	928.68±41.19 b	791.59±44.47 b	1187.2±116.15 a	1500	0.55	0.62	0.53	0.79
27	Linalool-M	78-70-6	C10H18O	1107.1	510.824	1.218	Citrus, floral, sweet, rose	[1]	Terpenes	7625.77±44.87 b	4140.07±294.46 d	9154.37±239.05 a	5766.67±114.65 c	0.22	34662.6	18818.5	41610.8	26212.1
28	Linalool-D	78-70-6	C10H18O	1103.4	504.336	1.75449	Citrus, floral, sweet, rose	[1]	Terpenes	3588.83±217.44 c	1780.39±67.68 d	5337.52±89.25 a	4377.94±301.23 b	0.22	16312.9	8092.68	24261.5	19899.7
29	trans-Linalool oxide	34995-77-2	C10H18O2	1091.7	484.376	1.81972	floral	[1]	Terpenes/Oxides	2534.76±178.76 c	9607.22±853.11 a	863.82±190.43 d	6848.7±429.76 b	60	42.25	160.12	14.4	114.15
30	cis-Linalool oxide	5989-33-3	C1+D:M0H18O2	1073.3	454.537	1.81674	Earthy, floral, sweet	[1]	Terpenes/Oxides	1139.99±93.07 c	5591.72±501.63 a	407.77±95.07 d	4661.65±117.33 b	100	11.4	55.92	4.08	46.62
31	beta-Ocimene	3779-61-1	C10H16	1050.4	419.951	1.21352	Citrus, tropical green	[1]	Terpenes	446.9±78.18 b	171.55±17.23 b	1970.07±330.75 a	1924.43±127.72 a	34	13.14	5.05	57.94	56.6
32	delta-Carene	29050-33-7	C10H16	1006	360.274	1.22696	n.f.	[1]	Terpenes	607.57±37.5 b	266.26±22.03 c	622.2±31.18 b	843.83±97.36 a	n.m.	-	-	-	-
33	2-pentyl furan	3777-69-3	C9H14O	998.2	350.779	1.25383	Fruity, green, earthy	[1]	Furans	736.17±77.64 a	130.83±4.08 c	668.8±34.53 a	484.23±66.33 b	5.8	126.93	22.56	115.31	83.49
34	2-ethyl furan	3208-16-0	C6H8O	704.1	167.352	1.04701	Beany, ethereal, cocoa	[1]	Furans	100.01±25.54 b	23.59±1.85 c	166.37±29.6 a	55.78±10.07 bc	n.m.	-	-	-	-
35	Tetrahydrofurane	109-99-9	C4H8O	644.7	148.972	1.22769	n.f.		Furans	170.24±6.62 b	293.25±8.15 a	145.74±15.2 bc	138.09±12.4 c	n.m.	-	-	-	-
36	5-methylfurfural	620-02-0	C6H6O2	935.8	294.641	1.125	Sweet, caramellic	[1]	Furans	137.12±15.56 ab	180.47±38.98 a	83.17±8.25 c	104.15±11.1 bc	1110	0.12	0.16	0.07	0.09
37	2-Furanmethanol, 5-methyl-	3857-25-8	C6H8O2	971.6	325.43	1.26551	Sweet, caramellic	[1]	Alcohols	236.56±33.83 b	324.05±8.18 a	193.72±7.17 c	195.7±2.52 bc	n.m.	-	-	-	-
38	oct-1-en-3-ol	3391-86-4	C8H16O	984.4	337.176	1.15968	Mushroom, earthy, green	[1]	Alcohols	108.69±4 b	113.97±1.17 ab	115.2±5.63 ab	125.41±10.16 a	1.5	72.46	75.98	76.8	83.61
39	(E)-2-hexen-1-ol	928-95-0	C6H12O	881.9	254.893	1.51629	Fresh green, leafy, fruity	[1]	Alcohols	3649.2±218.17 a	1654.01±46.34 c	2127.97±18.51 b	925.72±52.76 d	231.9	15.74	7.13	9.18	3.99
40	3-Methyl-3-buten-1-ol	763-32-6	C5H10O	734.9	180.172	1.4314	Sweet, fruity	[1]	Alcohols	881.7±60.99 c	1373.02±14.36 a	1140.53±20.21 b	1456.36±35.86 a	547.125	1.61	2.51	2.08	2.66
41	Styrene-D	100-42-5	C8H8	890.2	259.921	1.76521	Sweet, balsam, floral	[1]	Aromatics	1182.31±43.95 a	1214.43±33.88 a	876.43±47.03 b	546.86±38.63 c	65	18.19	18.68	13.48	8.41
42	Styrene-M	100-42-5	C8H8	890.2	259.921	1.42895	Sweet, balsam, floral	[1]	Aromatics	1657.98±17.19 a	1641.21±14.96 ab	1576.61±30.2 b	1333.91±51.4 c	65	25.51	25.25	24.26	20.52
43	p-xylene	106-42-3	C8H10	865.1	245.076	1.05973	Sweet，grain	[3]	Aromatics	1076.15±42.86 b	1330.07±65.2 a	538.16±1.25 c	556.77±19.2 c	1000	1.08	1.33	0.54	0.56
44	ethylpyrazine	13925-00-3	C6H8N2	900.3	267.026	1.52224	Nutty, coffee, roasted, cocoa	[1]	Pyrazines	1776.87±92.69 a	860.68±112.05 c	1553.29±93.56 b	873.33±52.46 c	6000	0.3	0.14	0.26	0.15
45	1	unidentified	*	969.1	323.171	1.6942	-		Unknown	165.26±14.37 b	321.94±18.13 a	194.92±11.5 b	301.2±17.13 a	-	-	-	-	-
46	2	unidentified	*	1035.9	399.522	1.23872	-		Unknown	99.24±11.01 c	70.93±3.2 d	232.72±4.23 a	188.97±7.02 b	-	-	-	-	-
47	3	unidentified	*	610.8	140.118	1.29609	-		Unknown	2996.86±209.27 a	1996.17±87.46 b	2936.31±246.28 a	3446.45±444.35 a	-	-	-	-	-
48	4	unidentified	*	924.1	285.299	1.60245	-		Unknown	391.99±18.85 b	282.21±28.85 c	486.56±67.13 a	196.65±12.92 c	-	-	-	-	-
49	5	unidentified	*	522.6	119.497	1.15992	-		Unknown	1059±203.75 b	800.13±68.06 b	892±136.35 b	1566.12±30.24 a	-	-	-	-	-
50	6	unidentified	*	765.2	193.735	1.4117	-		Unknown	1438.16±28.27 a	1129.83±13.27 b	1389.62±100.86 a	1214.18±30.8 b	-	-	-	-	-
Total										80493.5	91983	75262.3	88349.2
‘n.f.’, A description of the aroma compound was not found in the literature. RI, Retention index obtained using N-alkane calculations. Statistical Analysis: One-way analysis of variance (ANOVA) was performed to evaluate the differences among groups, followed by Duncan’s Multiple Range Test (DMRT) to assess specific group differences. Statistical significance was set at p < 0.05.
Reference:
[1] The Good Scents Company Information System: http://www.thegoodscentscompany.com/search2.html
[2] Xu, J.; Zhang, Y.; Yan, F.; Tang, Y.; Yu, B.; Chen, B.; Lu, L.; Yuan, L.; Wu, Z.; Chen, H. Monitoring Changes in the Volatile Compounds of Tea Made from Summer Tea Leaves by GC-IMS and HS-SPME-GC-MS. In Foods, 2023; Vol. 12.
[3] Wu, W.; Jiang, X.; Zhu, Q.; Yuan, Y.; Chen, R.; Wang, W.; Liu, A.; Wu, C.; Ma, C.; Li, J., et al. Metabonomics analysis of the flavor characteristics of Wuyi Rock Tea (Rougui) with “rock flavor” and microbial contributions to the flavor. Food Chemistry 2024, 450, 139376, doi:https://doi.org/10.1016/j.foodchem.2024.139376.
[4] Gemert, L. J. V. (2011). Compilations of odour threshold values in air, water and other media.

## Sheet: Table S4
Table S4. Identification and quantification of the VOCs, odor description and OAV analysis in this study by HS-SPME-GC–MS.
No.	Volatile compounds	CAS	Formula	Actual RI	Odor Type	Odor description	Ref	Identification	Chemical classes	Concentration (µg/L )				Odor threshold in water (μg/L )	Ref	OAVs
										FD-CK	FD-D	WNZ-CK	WNZ-D			FD-CK	FD-D	WNZ-CK	WNZ-D
1	Acetic acid, hexyl ester	142-92-7	C8H16O2	984	fruity	fruity green apple banana sweet pear	[1]	MS, RI	Esters	nd b	nd b	0.06±0.04 a	nd b	115	[10]	-	-	＜0.01	-
2	(Z)-2-Hexen-1-ol, acetate	56922-75-9	C8H14O2	992	n.f.			MS, RI	Esters	nd b	nd b	0.54±0.14 a	nd b	n.m.		-	-	-	-
3	Hex-(3Z)-enyl acetate	3681-71-8	C8H14O2	1008	green	fresh green sweet fruity apple pear melon banana grassy	[1]	MS, RI	Esters	2.44±0.38 b	nd b	20.49±3.61 a	3.28±2.15 b	13	[10]	0.19	-	1.58	0.25
4	Hex-(3Z)-enyl butyrate	16491-36-4	C10H18O2	1187	green	fresh apple green apple fruity winey metallic buttery vegetable grape	[1]	MS, RI	Esters	nd	nd b	0.07±0.02 a	nd b	500	[10]	-	-	＜0.01	-
5	Ethyl-Octanoate	106-32-1	C10H20O2	1202	waxy	fruity winey waxy sweet apricot banana brandy pear musty pineapple creamy dairy	[1]	MS, RI	Esters	0.08±0.03 a	nd b	0.04±0.03 ab	nd b	19.3	[10]	＜0.01	-	＜0.01	-
6	(Z)-3-Hexenyl 2-methylbutyrate	53398-85-9	C11H20O2	1226	green	fresh green apple sweet fruity pear berry acidic sweaty	[1]	MS, RI	Esters	nd a	nd a	0.29±0.28 a	nd a	n.m.		-	-	-	-
7	(E)-Butanoic acid, 3-hexenyl ester	53398-84-8	C10H18O2	1231	n.f.			MS, RI	Esters	nd b	0.09±0.02 b	1.56±0.36 a	nd b	n.m.		-	-	-	-
8	Methyl salicylate	119-36-8	C8H8O3	1281	minty	wintergreen minty sweet root beer aromatic phenolic camphoreous	[1]	MS, RI	Esters	4.86±0.78 b	6.93±2.66 b	10.81±3.7 b	47.15±16.66 a	40	[10]	0.12	0.17	0.27	1.18
9	Hexyl isobutyrate	2349-07-7	C10H20O2	1331	green	fruity green apple pear tart grape berry ripe berry winey peach sweet	[1]	MS, RI	Esters	0.37±0.02 a	nd b	nd b	nd b	13	[10]	0.03	-	-	-
10	Isobornyl acrylate	5888-33-5	C13H20O2	1367	n.f.			MS, RI	Esters	0.21±0.01 a	0.09±0.04 b	nd c	nd c	n.m.		-	-	-	-
11	(Z)-3-hexenyl hexanoate	31501-11-8	C12H22O2	1382	green	fruity green waxy pear winey tropical grassy pineapple fatty pulpy winey balsamic	[1]	MS, RI	Esters	nd b	nd b	0.53±0.08 a	nd b	n.m.		-	-	-	-
12	cis-3-Hexenyl cis-3-hexenoate	61444-38-0	C12H20O2	1397	green	green tomato leaf pear melon metallic fennel tropical	[1]	MS, RI	Esters	0.29±0.02 bc	nd c	1.58±0.16 a	0.39±0.26 b	n.m.		-	-	-	-
13	Tetradecanoic acid, ethyl ester	124-06-1	C16H32O2	1794	waxy	sweet waxy violet orris	[1]	MS, RI	Esters	0.02±0.01 ab	nd b	0.05±0.02 ab	0.07±0.05 a	4000	[10]	＜0.01	-	＜0.01	＜0.01
14	Isopropyl myristate	110-27-0	C17H34O2	1814	n.f.			MS, RI	Esters	0.04±0.01 a	0.03±0.01 a	0.05±0.02 a	0.15±0.11 a	n.m.		-	-	-	-
15	Hexadecanoic acid, methyl ester	112-39-0	C17H34O2	1878	waxy	oily waxy fatty orris	[1]	MS, RI	Esters	tr ab	0.01±0 ab	nd b	0.04±0.03 a	2000	[10]	＜0.01	＜0.01	-	＜0.01
16	Hexadecanoic acid, ethyl ester	628-97-7	C18H36O2	1978	waxy	waxy fruity creamy milky balsamic greasy oily	[1]	MS, RI	Esters	0.28±0.06 b	0.02±0 b	0.68±0.23 a	0.81±0.23 a	2000	[10]	＜0.01	＜0.01	＜0.01	＜0.01
17	(Z)-2-Penten-1-ol	1576-95-0	C5H10O	769	green	green phenolic nasturtium ethereal medicinal aldehydic cherry narcissus metallic fruity	[1]	MS, RI	Alcohols	3.33±0.02 a	3.42±0.05 a	3.39±0.02 a	3.44±0.13 a	720	[10]	＜0.01	＜0.01	＜0.01	＜0.01
18	Cyclohexanol	4798-44-1	C6H12O	770	ethereal	ethereal green rummy	[1]	MS, RI	Alcohols	nd b	nd b	3.31±0.04 a	nd b	n.m.		-	-	-	-
19	(E)-3-Hexen-1-ol	928-97-2	C6H12O	868	green	green cortex privet leafy floral petal oily earthy	[1]	MS, RI	Alcohols	nd b	nd b	10.14±0.15 a	nd b	110	[10]	-	-	0.09	-
20	1-Hexanol	111-27-3	C6H14O	860	herbal	ethereal fusel oily fruity alcoholic sweet green	[1]	MS, RI	Alcohols	3.48±0.02 a	3.52±0.07 a	3.58±0.13 a	3.6±0.11 a	5.6	[10]	0.62	0.63	0.64	0.64
21	3-Heptanol, 4-methyl-	1838-73-9	C8H18O	915	n.f.			MS, RI	Alcohols	nd b	3.28±0.02 a	nd b	nd b	78	[10]	-	0.04	-	-
22	6-Hepten-1-ol	4117-10-6	C7H14O	950	herbal	fresh green herbal lavender fruity oily earthy	[1]	MS, RI	Alcohols	nd b	3.3±0.03 a	nd b	nd b	n.m.		-	-	-	-
23	1-Heptanol	111-70-6	C7H16O	960	green	musty leafy violet herbal green sweet vegetable fruity apple banana woody peony	[1]	MS, RI	Alcohols	3.69±0.02 b	4.28±0.24 a	3.78±0.11 ab	3.76±0.36 ab	5.4	[10]	0.68	0.79	0.7	0.7
24	(Z)-2-Hepten-1-ol	33467-76-4	C7H14O	968	fatty	pungent fatty plastic green	[1]	MS, RI	Alcohols	3.25±0 a	nd b	nd b	nd b	4172	[10]	＜0.01	-	-	-
25	1-Octen-3-ol	3391-86-4	C8H16O	969	earthy	mushroom earthy green oily fungal raw chicken vegetable fungal	[1]	MS, RI	Alcohols	3.54±0.05 b	3.8±0.02 ab	3.53±0.03 b	4.13±0.34 a	1.5	[10]	2.36	2.53	2.35	2.76
26	(Z)-Hex-3-en-1-ol	928-96-1	C6H12O	989	green	fresh green grassy foliage vegetable herbal oily melon rind pungent	[1]	MS, RI	Alcohols	6.48±0.05 a	nd b	nd b	nd b	3.9	[10]	1.66	-	-	-
27	Sulcatol	1569-60-4	C8H16O	995	green	sweet oily green coriander	[1]	MS, RI	Alcohols	nd b	4.88±0.14 a	nd b	5.08±1.01 a	2000	[10]	-	＜0.01	-	＜0.01
28	Cycloheptanol	33467-76-4	C7H14O	1027	fatty	pungent fatty plastic green	[1]	MS, RI	Alcohols	nd b	3.27±0.01 a	3.26±0.01 a	nd b	4172	[10]	-	＜0.01	＜0.01	-
29	Benzyl alcohol	100-51-6	C7H8O	1036	floral	floral rose phenolic balsamic sweet fruity	[1]	MS, RI	Alcohols	3.38±0.01 b	4.14±0.25 a	3.5±0.06 b	3.68±0.23 b	2546.21	[10]	＜0.01	＜0.01	＜0.01	＜0.01
30	1-Octanol	111-87-5	C8H18O	1059	waxy	waxy green orange aldehydic rose mushroom citrus aldehydic floral sweet fatty coconut	[1]	MS, RI, Std	Alcohols	3.43±0.26 c	8±1.06 b	12.6±3.05 a	nd c	125.8	[10]	0.03	0.06	0.1	-
31	Linalool	78-70-6	C10H18O	1082	floral	citrus floral sweet bois de rose woody green blueberry terpenic waxy rose orange	[1]	MS, RI, Std	Alcohols	694.2±37.38 a	347.03±131.9 b	507.73±45.52 ab	482±117.6 ab	0.22	[10]	3155.46	1577.42	2307.87	2190.92
32	dehydrolinalool	29957-43-5	C10H16O	1113	floral	floral	[2]	MS, RI	Alcohols	nd b	0.01±0.01 b	nd b	9.21±3.65 a	n.m.		-	-	-	-
33	Pinocarveol	5947-36-4	C10H16O	1131	herbal	herbal camphoreous woody pine balsamic fresh cooling minty	[1]	MS, RI	Alcohols	nd b	4.08±0.11 a	nd b	nd b	n.m.		-	-	-	-
34	Phenylethyl Alcohol	60-12-8	C8H10O	1136	floral	floral rose rose dried rose honey	[1]	MS, RI, Std	Alcohols	10.41±0.96 a	8.51±1.91 ab	4.89±0.83 c	6.38±0.85 bc	564.23	[10]	0.02	0.02	0.01	0.01
35	L-.alpha.-Terpineol	10482-56-1	C10H18O	1143	terpenic	lilac floral terpenic	[1]	MS, RI	Alcohols	4.53±0.11 a	4.97±0.6 a	4.17±0.13 a	5.11±0.74 a	9180	[10]	＜0.01	＜0.01	＜0.01	＜0.01
36	1-Nonanol	143-08-8	C9H20O	1159	floral	fresh clean fatty floral rose orange dusty wet oily	[1]	MS, RI	Alcohols	nd b	nd b	7.19±0.63 a	nd b	45.5	[10]	-	-	0.16	-
37	Non-(2E)-enol	31502-14-4	C9H18O	1170	green	waxy green violet melon	[1]	MS, RI	Alcohols	2.81±0.67 b	4.06±0.58 a	3.42±0.07 ab	nd c	130	[10]	0.02	0.03	0.03	-
38	gamma-Geraniol	13066-51-8	C10H18O	1210	n.f.			MS, RI	Alcohols	18.07±0.62 a	20.37±3.2 a	19.15±0.72 a	19.79±1.61 a	n.m.		-	-	-	-
39	Nerol	106-25-2	C10H18O	1234	floral	sweet natural neroli citrus magnolia floral green sweet lemon lime waxy spicy	[1]	MS, RI, Std	Alcohols	7.31±0.46 a	9.01±1.02 a	7.8±0.65 a	4.24±1.05 b	680	[10]	0.01	0.01	0.01	0.01
40	Isogeraniol	5944-20-7	C10H18O	1250	n.f.			MS, RI	Alcohols	26.26±0.52 ab	33.18±3.82 a	8.89±1.12 c	20.85±9.14 b	n.m.		-	-	-	-
41	Geraniol	106-24-1	C10H18O	1255	floral	sweet floral fruity rose waxy citrus citronella	[1]	MS, RI, Std	Alcohols	131.4±17.26 a	127.59±21.64 a	143.99±25.81 a	109.6±23.31 a	1.1	[10]	119.45	115.99	130.9	99.64
42	1-Decanol	112-30-1	C10H22O	1258	fatty	fatty waxy floral orange sweet clean watery	[1]	MS, RI	Alcohols	3.27±0.03 b	4.51±0.14 ab	4.03±0.39 ab	6.09±2.21 a	775	[10]	＜0.01	0.01	0.01	0.01
43	Perilla alcohol	536-59-4	C10H16O	1299	green	green cumin spicy aromatic woody cardamom floral waxy violet sweet orange peel	[1]	MS, RI	Alcohols	nd b	4.39±0.48 a	nd b	nd b	7000	[10]	-	＜0.01	-	-
44	Z-5-Decen-1-ol	51652-47-2	C10H20O	1347	waxy	waxy fatty rose	[1]	MS, RI	Alcohols	nd b	3.44±0.1 a	nd b	nd b	n.m.		-	-	-	-
45	1-Undecanol	112-42-5	C11H24O	1357	waxy	fresh waxy rose soapy cloth laundered cloth floral citrus	[1]	MS, RI	Alcohols	nd b	3.44±0.04 a	nd b	nd b	86	[10]	-	0.04	-	-
46	Dihydro-beta-ionol	3293-47-8	C13H24O	1451	woody	woody floral amber	[1]	MS, RI	Alcohols	nd b	3.63±0.19 a	nd b	nd b	n.m.		-	-	-	-
47	6,10-dimethyl-5,9-Undecadien-2-ol	53837-34-6	C13H24O	1462	n.f.			MS, RI	Alcohols	nd b	3.39±0.06 a	nd b	nd b	n.m.		-	-	-	-
48	10-Undecen-1-ol	112-43-6	C11H22O	1465	citrus	fresh floral waxy ozone clean citrus	[1]	MS, RI	Alcohols	nd b	3.42±0.06 a	nd b	nd b	n.m.		-	-	-	-
49	8-Dodecenol	42513-42-8	C12H24O	1465	n.f.			MS, RI	Alcohols	3.25±0.01 b	nd c	3.32±0.02 a	3.31±0.04 ab	n.m.		-	-	-	-
50	trans-2-Dodecen-1-ol	69064-37-5	C12H24O	1471	fatty	oily fatty	[1]	MS, RI	Alcohols	nd b	3.98±0.61 a	3.74±0.24 a	nd b	n.m.		-	-	-	-
51	(E)-Nerolidol	40716-66-3	C15H26O	1561	floral	floral green citrus woody waxy	[1]	MS, RI	Alcohols	4.35±0.4 b	3.72±0.21 b	5.46±0.21 ab	6.65±1.38 a	250	[10]	0.02	0.01	0.02	0.03
52	T-Cadinol	1474790	C15H26O	1580	balsamic	balsamic earthy	[1]	MS, RI	Alcohols	nd b	nd b	3.72±0.56 a	nd b	n.m.		-	-	-	-
53	delta-Cadinol	19435-97-3	C15H26O	1651	herbal	herbal honey	[1]	MS, RI	Alcohols	nd c	nd c	2.92±0.08 b	3.29±0.02 a	n.m.		-	-	-	-
54	1-Tetradecanol	112-72-1	C14H30O	1656	waxy	fruity waxy orris coconut	[1]	MS, RI	Alcohols	nd b	3.58±0.22 a	nd b	nd b	n.m.		-	-	-	-
55	Cadin-4-en-10-ol	481-34-5	C15H26O	1659	herbal	herbal woody	[1]	MS, RI	Alcohols	3.45±0.01 ab	3.27±0.02 b	3.56±0.21 ab	3.58±0.12 a	n.m.		-	-	-	-
56	cis-11-Tetradecen-1-ol	34010-15-6	C14H28O	1664	n.f.			MS, RI	Alcohols	nd b	3.4±0.09 a	nd b	nd b	n.m.		-	-	-	-
57	n-Pentadecanol	629-76-5	C15H32O	1755	n.f.			MS, RI	Alcohols	nd b	3.58±0.23 a	nd b	3.38±0.11 a	n.m.		-	-	-	-
58	2-hexyl-1-Decanol	2425-77-6	C16H34O	1790	n.f.			MS, RI	Alcohols	nd b	3.36±0.03 a	nd b	nd b	n.m.		-	-	-	-
59	Docosanoic acid, ethyl ester	36653-82-4	C16H34O	1854	waxy	waxy clean greasy floral oily	[1]	MS, RI	Alcohols	3.32±0.01 a	4.17±0.54 a	nd b	3.66±0.54 a	n.m.		-	-	-	-
60	n-Heptadecanol-1	1454-85-9	C17H36O	1954	n.f.			MS, RI	Alcohols	nd b	3.3±0.03 a	nd b	nd b	n.m.		-	-	-	-
61	(Z)-9-Octadecen-1-ol	143-28-2	C18H36O	2061	fatty	fatty	[1]	MS, RI	Alcohols	nd b	3.42±0.05 a	nd b	nd b	n.m.		-	-	-	-
62	6-methyl-5-Hepten-2-one	110-93-0	C8H14O	938	citrus	citrus green musty lemongrass fruity apple ketonic creamy cheesy banana	[1]	MS, RI, Std	Ketones	nd a	0.27±0.32 a	nd a	0.49±0.48 a	0.16	[10]	-	1.68	-	3.06
63	1-Octen-3-one	4312-99-6	C8H14O	943	earthy	herbal mushroom earthy musty dirty vegetable cabbage broccoli	[1]	MS, RI	Ketones	nd b	nd b	nd b	0.34±0.33 a	0.003	[10]	-	-	-	113.76
64	(Z)-Jasmone	488-10-8	C11H16O	1394	floral	woody herbal floral spicy jasmin celery citrus	[1]	MS, RI	Ketones	2.42±1.67 a	0.04±0.03 b	nd b	0.47±0.13 b	0.26	[10]	9.31	0.16	-	1.81
65	Geranylacetone	3796-70-1	C13H22O	1420	floral	fresh green fruity waxy rose woody magnolia tropical pear rose guava	[1]	MS, RI	Ketones	0.13±0.04 b	2.12±1.54 ab	0.46±0.3 ab	3.3±1.9 a	60	[10]	＜0.01	0.04	0.01	0.05
66	(E)-alpha-Ionone	14398-36-8	C13H20O	1421	violet	violet	[3]	MS, RI	Ketones	nd a	0.51±0.63 a	0.28±0.12 a	2.94±3.75 a	0.1	[10]	-	5.09	2.76	29.44
67	beta-Damascone	23726-91-2	C13H20O	1457	fruity	fruity floral berry plum currant black currant honey rose tobacco woody berry minty	[1]	MS, RI	Ketones	0.02±0 b	0.04±0.02 b	0.12±0.03 ab	0.32±0.2 a	0.002	[10]	9.32	19.18	60.44	157.58
68	6-Methyl-6-(5-methylfuran-2-yl)heptan-2-one	50464-95-4	C13H20O2	1479	n.f.			MS, RI	Ketones	nd b	0.01±0 a	nd b	nd b	n.m.		-	-	-	-
69	(E)-beta-Ionone	79-77-6	C13H20O	1490	floral	floral sweet fruity woody berry floral seedy	[1]	MS, RI	Ketones	1.53±0.97 ab	0.06±0.03 b	5.22±3.6 a	4.61±0.52 a	0.007	[10]	217.88	8.6	746.08	658.21
70	Phytone	502-69-2	C18H36O	1841	floral	oily herbal jasmin celery woody	[1]	MS, RI	Ketones	0.06±0.01 bc	0.03±0.02 c	0.14±0.06 ab	0.19±0.06 a	n.m.		-	-	-	-
71	Hexanal	66-25-1	C6H12O	806	green	fresh green fatty aldehydic grassy leafy fruity sweaty woody vegetable	[1]	MS, RI	Aldehydes	3.04±0.13 b	6.71±0.72 a	4.04±0.16 ab	6.21±2.69 ab	5	[10]	0.61	1.34	0.81	1.24
72	2-Hexenal	505-57-7	C6H10O	814	green	sweet almond bitter almond fruity green leafy apple plum vegetable	[1]	MS, RI	Aldehydes	4.9±0.35 ab	19.71±1.42 a	4.1±0.15b	20.1±12.75 a	30	[10]	0.16	0.66	0.14	0.67
73	Heptanal	111-71-7	C7H14O	905	green	fresh aldehydic fatty green herbal cognac	[1]	MS, RI	Aldehydes	1.99±0.01 a	1.96±0.09 a	nd b	1.89±0.06 a	2.8	[10]	0.71	0.7	-	0.68
74	(E)-2-Heptenal	18829-55-5	C7H12O	913	green	pungent green vegetable fresh fatty fruity	[1]	MS, RI	Aldehydes	nd c	1.87±0.01 b	nd c	2.02±0.06 a	13	[10]	-	0.14	-	0.16
75	(E,E)-2,4-Heptadienal	4313-03-5	C7H10O	921	fatty	fatty green oily aldehydic vegetable cinnamon	[1]	MS, RI	Aldehydes	nd b	1.87±0.01 a	nd b	1.9±0.08 a	0.032	[10]	-	58.5	-	59.41
76	Benzaldehyde	100-52-7	C7H6O	982	fruity	sharp sweet bitter almond cherry fruity powdery nutty cherry maraschino	[1]	MS, RI, Std	Aldehydes	nd b	1.06±0.02 a	nd b	1.16±0.15 a	150	[10]	-	0.01	-	0.01
77	Octanal	124-13-0	C8H16O	1005	aldehydic	aldehydic waxy citrus orange peel green herbal fresh fatty peely	[1]	MS, RI	Aldehydes	2.36±0.05 a	2.61±0.22 a	nd b	2.43±0.18 b	0.587	[10]	4.02	4.45	-	4.13
78	Oct-(2E)-enal	2363-89-5	C8H14O	1013	fatty	fatty green herbal	[1]	MS, RI	Aldehydes	nd b	nd b	nd b	1.97±0.11 a	0.2	[10]	-	-	-	9.83
79	Benzeneacetaldehyde	122-78-1	C8H8O	1081	green	green sweet floral hyacinth clover honey rose sweet powdery fermented chocolate earthy cocoa	[1]	MS, RI	Aldehydes	nd c	1.01±0 b	nd c	1.06±0.03 a	5.2	[10]	-	0.19	-	0.2
80	Nonanal	124-19-6	C9H18O	1104	aldehydic	waxy aldehydic rose fresh orris orange peel fatty peely citrus fresh green lemon peel cucumber	[1]	MS, RI	Aldehydes	3.07±0.24 a	3.5±0.43 a	3.06±0.01 a	nd	1.1	[10]	2.79	3.18	2.78	-
81	exo-Isocitral	55050-40-3	C10H16O	1156	aldehydic	juicy aldehydic lemongrass floral lemon bois de rose	[1]	MS, RI	Aldehydes	nd b	1.96±0.07 a	nd b	nd b	n.m.		-	-	-	-
82	(E)-2-Nonenal	18829-56-6	C9H16O	1112	fatty	fatty green cucumber aldehydic citrus	[1]	MS, RI	Aldehydes	1.9±0.01 a	nd b	nd b	2.05±0.15 a	0.19	[10]	10.01	-	-	10.78
83	Decanal	112-31-2	C10H20O	1204	aldehydic	aldehydic	[1]	MS, RI, Std	Aldehydes	2.21±0.04 b	2.87±0.45 a	2.12±0.23 b	2.73±0.16 ab	3		0.74	0.96	0.71	0.91
84	2,4-dimethyl-Benzaldehyde	15764-16-6	C9H10O	1208	naphthyl	naphthyl cherry almond spicy vanilla	[1]	MS, RI	Aldehydes	0.99±0 a	0.99±0.01 a	1.12±0.11 a	1.07±0.06 a	n.m.		-	-	-	-
85	(E)-2-Decenal	3913-81-3	C10H18O	1212	fatty	waxy fatty earthy green cilantro mushroom aldehydic fried chicken fat tallow coriander	[1]	MS, RI	Aldehydes	2.37±0.09 b	2.35±0.11 b	2.24±0.06 b	3.24±0.12 a	0.3	[10]	7.9	7.82	7.48	10.78
86	Nona-(2E,4E)-dienal	5910-87-2	C9H14O	1218	fatty	fatty melon waxy green violet leaf cucumber fruit tropical fruit chicken fat	[1]	MS, RI	Aldehydes	nd b	nd b	nd b	1.92±0.04 a	0.1	[10]	-	-	-	19.16
87	Neral	106-26-3	C10H16O	1238	citrus	sweet citrus lemon lemon peel	[1]	MS, RI	Aldehydes	1.9±0.01 b	2.05±0.06 b	33.05±4.66 a	nd b	53	[10]	0.04	0.04	0.62	-
88	Citral	5392-40-5	C10H16O	1268	citrus	sharp lemon sweet	[1]	MS, RI, Std	Aldehydes	42.47±1.14 a	57.25±4.73 a	56.66±9.05 a	57.32±17.89 a	40	[10]	1.06	1.43	1.42	1.43
89	Undecanal	112-44-7	C11H22O	1303	aldehydic	waxy soapy floral aldehydic citrus green fatty orange watermelon pineapple cilantro	[1]	MS, RI	Aldehydes	1.94±0.01 a	nd b	nd b	nd b	12.5	[10]	0.16	-	-	-
90	2-Undecenal	2463-77-6	C11H20O	1311	fruity	fresh fruity orange peel	[1]	MS, RI	Aldehydes	nd b	2±0.05 a	nd b	nd b	n.m.		-	-	-	-
91	2,4,6-trimethyl-Benzaldehyde	487-68-3	C10H12O	1322	n.f.			MS, RI	Aldehydes	1.05±0 a	1.05±0.02 a	nd b	1.04±0.02 a	n.m.		-	-	-	-
92	(E)-2-tetradecenal	51534-36-2	C14H26O	1673	citrus	citrus waxy fatty green floral	[1]	MS, RI	Aldehydes	1.92±0.01 a	1.94±0.03 a	nd b	nd b	n.m.		-	-	-	-
93	(E)-2-Hexadecenal	22644-96-8	C16H30O	1808	n.f.			MS, RI	Aldehydes	nd b	nd b	nd b	2.23±0.2 a	n.m.		-	-	-	-
94	Dodecanal	112-54-9	C12H24O	1410	aldehydic	soapy waxy aldehydic citrus green floral orange rind	[1]	MS, RI	Aldehydes	nd b	2.15±0.21 a	nd b	nd b	0.13	[10]	-	16.5	-	-
95	Tridecanal	10486-19-8	C13H26O	1502	aldehydic	fresh clean aldehydic soapy citrus petal waxy grapefruit peel	[1]	MS, RI	Aldehydes	nd b	1.86±0.02 a	nd b	nd b	10	[10]	-	0.19	-	-
96	Tetradecanal	124-25-4	C14H28O	1601	waxy	fatty waxy amber incense dry citrus peel musk fruity pear	[1]	MS, RI	Aldehydes	nd b	1.91±0.03 a	nd b	nd b	110	[10]	-	0.02	-	-
97	Pentadecanal	2765-11-9	C15H30O	1701	waxy	fresh waxy	[1]	MS, RI	Aldehydes	1.86±0.01 b	1.93±0.03 a	1.86±0.01 b	1.88±0.01 b	1000	[10]	＜0.01	＜0.01	＜0.01	＜0.01
98	Hexadecanal	629-80-1	C16H32O	1800	strawberry	strawberry	[4]	MS, RI	Aldehydes	1.89±0 a	1.9±0.02 a	1.88±0.01 a	1.88±0.01 a	60	[4]	0.03	0.03	0.03	0.03
99	beta-Myrcene	123-35-3	C10H16	958	spicy	peppery terpenic spicy herbal woody rose celery carrot balsamic plastic	[1]	MS, RI	Terpenoids	4.62±0.16 a	3.39±0.08 b	4.62±0.16 a	3.72±0.18 b	1.2	[10]	3.85	2.83	3.85	3.1
100	D-Limonene	5989-27-5	C10H16	1018	citrus	citrus orange fresh sweet	[1]	MS, RI, Std	Terpenoids	3.24±0.02 a	2.96±0.16 b	3.32±0.12 a	nd c	34	[10]	0.1	0.09	0.1	-
101	delta-3-Carene	13466-78-9	C10H16	1031	citrus	citrus terpenic herbal pine solvent resinous phenolic cypress medicinal woody	[1]	MS, RI	Terpenoids	3.1±0.04 a	nd b	3.08±0.04 a	nd b	770	[10]	＜0.01	-	＜0.01	-
102	(E)-beta-Ocimene	3779-61-1	C10H16	1046	herbal	sweet herbal citrus woody terpene	[5]	MS, RI	Terpenoids	4.58±0.67 ab	3.21±0.08 c	3.9±0.36 bc	5.41±0.46 a	34	[10]	0.13	0.09	0.11	0.16
103	(E)-4,8-Dimethyl-1,3,7-nonatriene	19945-61-0	C11H18	1113	n.f.			MS, RI	Terpenoids	4.57±1.16 a	2.99±0.03 b	3.18±0.44 ab	3.03±0.07 b	n.m.		-	-	-	-
104	Neo-allo-ocimene	7216-56-0	C10H16	1128	n.f.			MS, RI	Terpenoids	3.08±0.04 b	nd c	3.07±0.03 b	3.3±0.04 a	n.m.		-	-	-	-
105	(3Z)-beta-Ocimene	3338-55-4	C10H16	1152	floral	warm floral herbal sweet	[1]	MS, RI	Terpenoids	nd b	nd b	nd b	3.11±0.1 a	34	[10]	-	-	-	0.09
106	alpha-Cubebene	17699-14-8	C15H24	1344	herbal	herbal waxy	[1]	MS, RI	Terpenoids	2.98±0.04 a	nd b	3.62±0.86 a	nd b	n.m.		-	-	-	-
107	beta-Bourbonene	5208-59-3	C15H24	1382	herbal	herbal woody floral balsamic	[1]	MS, RI	Terpenoids	4.01±0.12 a	nd b	4.85±2.14 a	4.66±1.07 a	n.m.		-	-	-	-
108	delta-Elemene	20307-84-0	C15H24	1431	herbal	sweet herbal lavender woody	[1]	MS, RI	Terpenoids	3.01±0.05 a	nd b	nd b	nd b	n.m.		-	-	-	-
109	alpha-Muurolene	10208-80-7	C15H24	1440	woody	woody	[1]	MS, RI	Terpenoids	3.01±0.02 a	nd b	3.28±0.36 a	3.06±0.16 a	n.m.		-	-	-	-
110	(E)-beta-Farnesene	77129-48-7	C15H24	1452	herbal	herbal	[1]	MS, RI	Terpenoids	nd b	nd b	3.4±0.27 a	nd b	87	[10]	-	-	0.04	-
111	alpha-Caryophyllene	6753-98-6	C15H24	1454	woody	woody	[1]	MS, RI	Terpenoids	nd b	nd b	4.26±1.52 a	3.38±0.4 a	160		-	-	0.03	0.02
112	alpha-Farnesene	502-61-4	C15H24	1458	woody	Citrus herbal lavender bergamot myrrh neroli green vegetable floral citrus	[6]	MS, RI	Terpenoids	nd	nd b	nd b	20.65±4.2 a	87	[6]	-	-	-	0.24
113	gamma-Muurolene	30021-74-0	C15H24	1478	woody	herbal woody spicy	[1]	MS, RI	Terpenoids	nd b	nd b	nd b	3.04±0.15 a	n.m.		-	-	-	-
114	alpha-Guaiene	3691-12-1	C15H24	1490	woody	sweet woody balsamic peppery	[1]	MS, RI	Terpenoids	nd b	nd b	nd b	3.26±0.3 a	n.m.		-	-	-	-
115	Caryophyllene	87-44-5	C15H24	1494	spicy	sweet woody spicy clove dry	[1]	MS, RI	Terpenoids	3.51±0.21 a	3.08±0.28 a	4.7±2.05 a	4.26±1.01 a	64	[10]	0.05	0.05	0.07	0.07
116	delta-Guaiene	3691-11-0	C15H24	1505	n.f.			MS, RI	Terpenoids	nd b	nd b	2.92±0.1 a	nd b	n.m.		-	-	-	-
117	delta-Cadinene	16729-01-4	C15H24	1518	woody	dry wood spicy burnt	[1]	MS, RI	Terpenoids	3.55±0.29 a	nd b	5.07±2.01 a	3.6±0.56 a	1.5	[11]	2.36	-	3.38	2.4
118	Cubenene	38758-02-0	C15H24	1536	n.f.			MS, RI	Terpenoids	2.87±0.02 a	nd b	3.26±0.39 a	2.88±0.03 a	n.m.		-	-	-	-
119	alpha-Calacorene	77129-50-1	C15H20	1544	woody	woody	[7]	MS, RI	Terpenoids	nd b	nd b	3.06±0.17 a	nd b	n.m.		-	-	-	-
120	Caryophyllene oxide	1139-30-6	C15H24O	1587	woody	sweet fresh dry woody spicy	[1]	MS, RI	Terpenoids	nd b	4.29±1.32 a	nd b	nd b	410	[10]	-	0.01	-	-
121	Cedrol	77-53-2	C15H26O	1610	woody	cedarwood woody dry sweet	[1]	MS, RI	Terpenoids	3.27±0 a	3.02±0.2 b	2.87±0.01 b	nd c	0.5	[10]	6.54	6.03	5.75	-
122	Neophytadiene	504-96-1	C20H38	1836	n.f.			MS, RI	Terpenoids	2.86±0.01 ab	2.84±0 b	2.86±0.02 ab	2.87±0.01 a	n.m.		-	-	-	-
123	Linalool oxide I	5989-33-3	C10H18O2	1069	Woody, floral	earthy floral sweet woody	[1,8]	MS, RI	Terpenoids	98.12±9.32 b	140.02±31.55 b	130.1±14.3 b	641.4±196.72 a	100	[10]	0.98	1.4	1.3	6.41
124	Linalool oxide II	34995-77-2	C10H18O2	1086	Woody, floral	floral	[8]	MS, RI	Terpenoids	144.86±26.43 b	180.92±23.25 b	67.77±7.96 b	1087.06±296.9 a	190	[10]	0.76	0.95	0.36	5.72
125	Linalool oxide III	14009-71-3	C10H18O2	1169	Woody, floral, citrus	tea-like citrus citrus green	[1,8]	MS, RI	Terpenoids	0.14±0.04 b	nd b	nd b	1.84±0.41 a	5000	[10]	＜0.01	-	-	＜0.01
126	Linalool oxide IV	39028-58-5	C10H18O2	1174	Woody, floral	tea-like,woody	[1,8]	MS, RI	Terpenoids	13.75±2.95 a	0.07±0.04 b	0.22±0.05 b	nd b	3000	[10]	＜0.01	＜0.01	＜0.01	-
127	Nonanoic acid	112-05-0	C9H18O2	1289	waxy	waxy dirty cheesy dairy	[1]	MS, RI	Acids	0.3±0.06 a	nd b	nd b	nd b	4600	[10]	＜0.01	-	-	-
128	Geranic acid	4698-08-2	C10H16O2	1342	n.f.			MS, RI	Acids	nd b	0.29±0.08 a	nd b	nd b	n.m.		-	-	-	-
129	Dodecanoic acid	143-07-7	C12H24O2	1570	fatty	fatty coconut bay	[1]	MS, RI	Acids	nd b	0.02±0.02 a	nd b	nd b	n.m.		-	-	-	-
130	Hexadecanoic acid	57-10-3	C16H32O2	1977	waxy	waxy fatty creamy	[1]	MS, RI	Acids	0.05±0.02 a	0.02±0.02 b	nd b	nd b	n.m.		-	-	-	-
131	Dodecane	112-40-3	C12H26	1214	n.f.			MS, RI	Alkanes	0.19±0.01 b	0.15±0.03 b	0.56±0.33 ab	1.19±0.49 a	10000	[10]	＜0.01	＜0.01	＜0.01	＜0.01
132	Theaspirane	36431-72-8	C13H22O	1370	herbal	tea herbal green wet tobacco leafy metallic woody spicy minty camphoreous	[1]	MS, RI	Alkanes	0.49±0.05 a	0.2±0.16 ab	0.17±0.06 b	0.22±0.17 ab	n.m.		-	-	-	-
133	Tridecane	629-50-5	C13H28	1300	n.f.			MS, RI	Alkanes	0.29±0.01 b	0.18±0.04 b	0.82±0.32 b	1.78±0.74 a	n.m.		-	-	-	-
134	Tetradecane	629-59-4	C14H30	1413	waxy	waxy	[1]	MS, RI	Alkanes	nd b	0.15±0.06 a	nd b	nd b	1000	[10]	-	＜0.01	-	-
135	Pentadecane	629-62-9	C15H32	1500	waxy	waxy	[1]	MS, RI	Alkanes	0.82±0.05 ab	0.45±0.07 bc	1.11±0.53 a	nd c	n.m.		-	-	-	-
136	Heptadecane	629-78-7	C17H36	1711	n.f.			MS, RI	Alkanes	0.42±0.05 a	0.27±0.05 a	0.61±0.25 a	1.64±1.12 a	n.m.		-	-	-	-
137	Octadecane	593-45-3	C18H38	1800	n.f.			MS, RI	Alkanes	0.01±0.01 a	0.1±0.08 a	0.05±0.01 a	0.06±0.05 a	n.m.		-	-	-	-
138	1-Nonadecene	18435-45-5	C19H38	1913	n.f.			MS, RI	Alkenes	nd b	3.37±0.06 a	nd b	nd b	n.m.		-	-	-	-
139	Coumarin	91-64-5	C9H6O2	1374	tonka	sweet hay tonka hay new mown hay coumarinic	[1]	MS, RI	Aromatics	3.48±0.15 a	nd b	3.78±0.23 a	4.24±0.73 a	25	[10]	0.14	-	0.15	0.17
140	2,4-Di-tert-butylphenol	96-76-4	C14H22O	1555	n.f.			MS, RI	Aromatics	12.81±0.92 a	9.69±0.49 b	13.95±2.42 a	nd d	500	[10]	0.03	0.02	0.03	-
141	Naphthalene	91-20-3	C10H8	1231	pungent	pungent dry resinous	[1]	MS, RI	Aromatics	3.53±0.03 a	3.6±0.07 a	3.49±0.05 a	3.52±0.05 a	6	[10]	0.59	0.6	0.58	0.59
142	Indole	120-72-9	C8H7N	1297	flowery	an unpleasant odor at high concentrations, odor becomes floral at high dilutions animal floral naphthyl fecal	[1,9]	MS, RI	Heterocyclics	nd	nd	5.11±1.91 a	5.2±1.42 a	40	[10]	-	-	0.13	0.13
143	Dodecanamide	1120-16-7	C12H25NO	1623	n.f.			MS, RI	Heterocyclics	nd b	3.32±0.19 a	nd b	nd b	n.m.		-	-	-	-
144	Caffeine	58-08-2	C8H10N4O2	1837	odorless	odorless	[1]	MS, RI	Heterocyclics	4.35±0.18 a	4.28±0.24 a	4.34±0.44 a	4.59±0.11 a	n.m.		-	-	-	-
‘n.f.’, A description of the aroma compound was not found in the literature. ‘nd’, The compound was not detected. ‘n.m.’, Odor threshold in water of the aroma compound was not mentioned in the literature. ‘tr’: traces. RI, Retention index obtained using N-alkane calculations. MS, Identification of the odor compound based on the NIST 2017 and FFNSC1.3 ( Flavors and Fragrances of Natural and Synthe…
Reference:
[1] The Good Scents Company Information System: http://www.thegoodscentscompany.com/search2.html
[2] Lapczynski, A.; Bhatia, S.P.; Letizia, C.S.; Api, A.M. Fragrance material review on dehydrolinalool. Food and Chemical Toxicology 2008, 46, S117-S120, doi:https://doi.org/10.1016/j.fct.2008.06.036.
[3] Wang, B.; Yu, M.; Tang, Y.; Wang, Y.; Xia, T.; Song, H. Characterization of odor-active compounds in Dahongpao Wuyi Rock Tea (Camellia sinensis) by sensory-directed flavor analysis. Journal of Food Composition and Analysis 2023, 123, 105612, doi:https://doi.org/10.1016/j.jfca.2023.105612.
[4] Zhang, X.; Gao, P.; Xia, W.; Jiang, Q.; Liu, S.; Xu, Y. Characterization of key aroma compounds in low-salt fermented sour fish by gas chromatography-mass spectrometry, odor activity values, aroma recombination and omission experiments. Food Chemistry 2022, 397, 133773, doi:https://doi.org/10.1016/j.foodchem.2022.133773.
[5] Zhang, S.; Sun, L.; Wen, S.; Chen, R.; Sun, S.; Lai, X.; Li, Q.; Zhang, Z.; Lai, Z.; Li, Z., et al. Analysis of aroma quality changes of large-leaf black tea in different storage years based on HS-SPME and GC–MS. Food Chemistry: X 2023, 20, 100991, doi:https://doi.org/10.1016/j.fochx.2023.100991.
[6] Wang, D.; Liu, Z.; Lan, X.; Wang, C.; Chen, W.; Zhan, S.; Sun, Y.; Su, W.; Lin, C.-C.; Liu, W., et al. Unveiling the aromatic intricacies of Wuyi Rock Tea: A comparative study on sensory attributes and odor-active compounds of Rougui and Shuixian varieties. Food Chemistry 2024, 435, 137470, doi:https://doi.org/10.1016/j.foodchem.2023.137470.
[7] Zhang, C.; Su, J.; Wang, J.; Zhao, Z. Identification of volatile and odor-active compounds in Maojian herbal tea (Dracocephalum rupestre Hance). Journal of Food Composition and Analysis 2024, 135, 106643, doi:https://doi.org/10.1016/j.jfca.2024.106643.
[8] Zhai, X.; Zhang, L.; Granvogl, M.; Ho, C.T.; Wan, X.J.C.R.i.F.S.; Safety, F. Flavor of tea (Camellia sinensis): A review on odorants and analytical techniques. Comprehensive Reviews in Food Science and Food Safety 2022, 21, 3867-3909.
[9] Chen, W.; Hu, D.; Miao, A.; Qiu, G.; Qiao, X.; Xia, H.; Ma, C. Understanding the aroma diversity of Dancong tea (Camellia sinensis) from the floral and honey odors: Relationship between volatile compounds and sensory characteristics by chemometrics. Food Control 2022, 140, 109103, doi:https://doi.org/10.1016/j.foodcont.2022.109103.
[10] Gemert, L. J. V. (2011). Compilations of odour threshold values in air, water and other media.
[11] Xu, J.; Zhang, Y.; Hu, C.; Yu, B.; Wan, C.; Chen, B.; Lu, L.; Yuan, L.; Wu, Z.; Chen, H. The flavor substances changes in Fuliang green tea during storage monitoring by GC–MS and GC-IMS. Food Chemistry: X 2024, 21, 101047, doi:https://doi.org/10.1016/j.fochx.2023.101047.

## Sheet: Table S5
Table S5. Importance features within PLS-DA using VIP values for HS-SPME-GC-MS data
Volatile compounds	Comp. 1	Comp. 2	Comp. 3	Comp. 4	Comp. 5	Comp. 6	Comp. 7	Comp. 8
(E)-2-tetradecenal	1.8606	1.8399	1.8328	1.8279	1.8266	1.8265	1.8265	1.8265
Isobornyl acrylate	1.7217	1.7105	1.7038	1.6994	1.698	1.6979	1.6979	1.6979
delta-Cadinol	1.6586	1.6249	1.6223	1.6181	1.6168	1.6167	1.6167	1.6167
Tridecane	1.6323	1.6053	1.5996	1.5978	1.5969	1.5968	1.5968	1.5968
Methyl salicylate	1.6313	1.6019	1.5958	1.5918	1.5921	1.5921	1.5921	1.5921
Hexadecanoic acid	1.6192	1.6048	1.5983	1.5951	1.5968	1.5968	1.5968	1.5968
beta-Damascone	1.5814	1.5538	1.5494	1.5496	1.5492	1.5491	1.5491	1.5491
Dodecane	1.5766	1.5518	1.547	1.5465	1.5454	1.5453	1.5453	1.5453
Linalool oxide I	1.5758	1.5506	1.545	1.5411	1.5412	1.5411	1.5411	1.5411
Linalool oxide IV	1.5635	1.5588	1.5525	1.5486	1.5485	1.5484	1.5484	1.5484
(E)-2-Hexadecenal	1.5498	1.5249	1.5188	1.5168	1.5156	1.5156	1.5155	1.5155
Oct-(2E)-enal	1.541	1.5159	1.5098	1.5082	1.507	1.507	1.5069	1.5069
Nona-(2E,4E)-dienal	1.5188	1.4928	1.4868	1.4866	1.4855	1.4854	1.4854	1.4854
alpha-Farnesene	1.5172	1.4948	1.4894	1.4859	1.4848	1.4847	1.4847	1.4847
Hexyl isobutyrate	1.5171	1.5188	1.5127	1.5087	1.5075	1.5074	1.5074	1.5074
(3Z)-beta-Ocimene	1.5162	1.4909	1.4849	1.484	1.4829	1.4828	1.4828	1.4828
delta-Elemene	1.5137	1.5162	1.5101	1.5061	1.5051	1.505	1.505	1.505
gamma-Muurolene	1.5119	1.4855	1.4795	1.4799	1.4788	1.4787	1.4787	1.4787
Undecanal	1.5115	1.5143	1.5083	1.5044	1.5034	1.5034	1.5033	1.5033
(Z)-Hex-3-en-1-ol	1.5112	1.5142	1.5082	1.5043	1.5035	1.5034	1.5034	1.5034
(Z)-2-Hepten-1-ol	1.5109	1.5139	1.5078	1.5039	1.503	1.5029	1.5029	1.5029
alpha-Guaiene	1.5037	1.4763	1.4705	1.4719	1.4708	1.4708	1.4707	1.4707
Nonanoic acid	1.4991	1.4975	1.4914	1.4878	1.4877	1.4877	1.4876	1.4876
(E)-2-Heptenal	1.4792	1.4485	1.4432	1.4446	1.4434	1.4433	1.4433	1.4433
Linalool oxide III	1.4715	1.4488	1.4436	1.4419	1.4415	1.4414	1.4414	1.4414
(E,E)-2,4-Heptadienal	1.458	1.4277	1.4226	1.4237	1.4226	1.4225	1.4225	1.4225
Benzaldehyde	1.4575	1.4278	1.4234	1.4221	1.421	1.4209	1.4209	1.4209
Benzeneacetaldehyde	1.4544	1.424	1.4186	1.4216	1.4205	1.4204	1.4204	1.4204
Sulcatol	1.4323	1.4035	1.4004	1.3978	1.3967	1.3967	1.3967	1.3967
Linalool oxide II	1.427	1.4088	1.4047	1.4016	1.4011	1.401	1.401	1.401
Phytone	1.4252	1.4008	1.3951	1.3938	1.3931	1.3931	1.3931	1.3931
Cedrol	1.4246	1.3998	1.3959	1.3941	1.3932	1.3931	1.3931	1.3931
n-Pentadecanol	1.4164	1.3867	1.3815	1.3849	1.3838	1.3838	1.3838	1.3838
dehydrolinalool	1.3881	1.3598	1.3545	1.3583	1.3587	1.3587	1.3587	1.3587
Indole	1.3807	1.3569	1.3601	1.3584	1.3576	1.3577	1.3577	1.3577
Nonanal	1.35	1.3239	1.3203	1.3204	1.3205	1.3205	1.3204	1.3204
Hexadecanoic acid, ethyl ester	1.2964	1.2697	1.2694	1.2671	1.2661	1.2662	1.2662	1.2662
Phenylethyl Alcohol	1.2837	1.2952	1.29	1.2869	1.2863	1.2862	1.2862	1.2862
Isogeraniol	1.2758	1.3004	1.2982	1.2951	1.2946	1.2947	1.2947	1.2947
alpha-Caryophyllene	1.2329	1.214	1.219	1.2164	1.2154	1.2155	1.2155	1.2155
Geranylacetone	1.2297	1.2051	1.2018	1.1987	1.2017	1.2017	1.2019	1.2019
D-Limonene	1.2276	1.2044	1.2028	1.2019	1.201	1.2009	1.2009	1.2009
Ethyl-Octanoate	1.2085	1.1943	1.1931	1.1907	1.1972	1.1972	1.1972	1.1972
Theaspirane	1.1631	1.1613	1.1594	1.1627	1.1634	1.1633	1.1633	1.1633
Non-(2E)-enol	1.1581	1.1343	1.1356	1.133	1.1353	1.1353	1.1353	1.1353
Heptadecane	1.1569	1.1583	1.1588	1.164	1.1644	1.1644	1.1644	1.1644
Tetradecanoic acid, ethyl ester	1.1308	1.1074	1.1103	1.115	1.1154	1.1157	1.1157	1.1157
(Z)-Jasmone	1.1081	1.1071	1.1033	1.1076	1.1251	1.1252	1.1253	1.1253
Hexanal	1.0953	1.0876	1.0855	1.0935	1.0927	1.0927	1.0927	1.0927
1-Octen-3-one	1.056	1.0552	1.0604	1.0658	1.0666	1.0666	1.0666	1.0666
2,4-Di-tert-butylphenol	1.0497	1.029	1.0312	1.0293	1.0287	1.0287	1.0287	1.0287
Hexadecanoic acid, methyl ester	1.0304	1.009	1.0063	1.0237	1.0252	1.0252	1.0255	1.0255
2-Hexenal	0.98829	0.9824	0.99174	0.99484	0.99432	0.99434	0.99437	0.99436
6-methyl-5-Hepten-2-one	0.98822	0.97945	0.98774	0.993	0.99223	0.9922	0.99227	0.99227
Nerol	0.9653	0.95023	0.95124	0.95079	0.9504	0.95038	0.95038	0.95038
delta-3-Carene	0.94704	0.93859	0.93908	0.93927	0.93865	0.93861	0.93859	0.93859
1-Decanol	0.94663	0.94997	0.94615	0.94737	0.94709	0.94704	0.94722	0.94722
Isopropyl myristate	0.94606	0.95668	0.96099	0.97038	0.97419	0.97416	0.97414	0.97414
3-Heptanol, 4-methyl-	0.94549	0.95782	0.95445	0.95272	0.95197	0.95193	0.95193	0.95193
Tridecanal	0.94523	0.95763	0.95425	0.95255	0.95181	0.95177	0.95176	0.95176
2-hexyl-1-Decanol	0.94462	0.95703	0.95366	0.95195	0.9512	0.95117	0.95116	0.95116
6-Hepten-1-ol	0.94363	0.95603	0.95268	0.95095	0.9502	0.95016	0.95016	0.95016
n-Heptadecanol-1	0.9431	0.95554	0.95219	0.95046	0.94971	0.94968	0.94967	0.94967
1-Undecanol	0.94141	0.95393	0.95059	0.94886	0.94811	0.94807	0.94807	0.94807
Tetradecanal	0.93985	0.95246	0.94913	0.94739	0.94665	0.94661	0.94661	0.94661
1-Nonadecene	0.93682	0.94954	0.94625	0.9445	0.94376	0.94372	0.94371	0.94371
6,10-dimethyl-5,9-Undecadien-2-ol	0.93605	0.94901	0.94569	0.944	0.94326	0.94323	0.94322	0.94322
(Z)-9-Octadecen-1-ol	0.93591	0.9487	0.94542	0.94367	0.94292	0.94289	0.94288	0.94288
10-Undecen-1-ol	0.93424	0.94738	0.94406	0.9424	0.94167	0.94164	0.94163	0.94163
cis-11-Tetradecen-1-ol	0.93287	0.94575	0.94249	0.94074	0.93999	0.93995	0.93995	0.93995
(E)-alpha-Ionone	0.9326	0.93082	0.93965	0.95199	0.95366	0.95376	0.95375	0.95375
Pinocarveol	0.93124	0.94483	0.94149	0.93996	0.93928	0.93924	0.93924	0.93924
2-Undecenal	0.92722	0.94043	0.93722	0.93545	0.93471	0.93468	0.93467	0.93467
Octadecane	0.92689	0.90783	0.90725	0.91476	0.91479	0.9149	0.9149	0.9149
Z-5-Decen-1-ol	0.92416	0.93815	0.93486	0.93335	0.93267	0.93263	0.93263	0.93263
exo-Isocitral	0.91958	0.93343	0.93022	0.92854	0.92782	0.92779	0.92779	0.92778
1-Tetradecanol	0.91611	0.92944	0.92631	0.92456	0.92382	0.92378	0.92378	0.92378
Dihydro-beta-ionol	0.91064	0.92451	0.92143	0.91963	0.9189	0.91889	0.91888	0.91888
Dodecanamide	0.89302	0.90774	0.90484	0.90302	0.9023	0.90229	0.90228	0.90228
(E)-beta-Ionone	0.89022	0.87527	0.88731	0.88971	0.89183	0.89211	0.89215	0.89215
Perilla alcohol	0.87803	0.89466	0.89147	0.89052	0.89021	0.89016	0.89019	0.89019
(E)-4,8-Dimethyl-1,3,7-nonatriene	0.86466	0.87483	0.87668	0.87751	0.88386	0.88384	0.88386	0.88386
Dodecanal	0.84805	0.86624	0.86341	0.86222	0.86169	0.86165	0.86168	0.86168
Heptanal	0.84005	0.89875	0.89711	0.89687	0.89671	0.89667	0.89666	0.89665
Pentadecane	0.82555	0.81309	0.811	0.82098	0.82142	0.82169	0.82168	0.82169
Linalool	0.7626	0.78333	0.78596	0.78515	0.78509	0.78506	0.78506	0.78506
2,4,6-trimethyl-Benzaldehyde	0.76208	0.82476	0.823	0.82452	0.82461	0.82457	0.82456	0.82456
Octanal	0.76135	0.82921	0.8291	0.82887	0.82892	0.82889	0.82888	0.82888
(E)-Nerolidol	0.70937	0.70071	0.71499	0.72153	0.72095	0.72093	0.72092	0.72092
Docosanoic acid, ethyl ester	0.69612	0.77397	0.77638	0.77559	0.77523	0.77521	0.7752	0.7752
alpha-Cubebene	0.69122	0.68059	0.68817	0.6882	0.68771	0.68784	0.68783	0.68783
Caryophyllene oxide	0.68836	0.70892	0.70731	0.70576	0.70522	0.70544	0.70546	0.70547
Geranic acid	0.67442	0.70183	0.69968	0.69977	0.70058	0.70054	0.70056	0.70059
Tetradecane	0.60032	0.62732	0.6262	0.62513	0.62471	0.62491	0.62491	0.62491
cis-3-Hexenyl cis-3-hexenoate	0.57238	0.57785	0.59702	0.59639	0.59643	0.59642	0.59643	0.59643
Hex-(3Z)-enyl acetate	0.5456	0.55316	0.56664	0.56971	0.57006	0.57018	0.57018	0.57018
6-Methyl-6-(5-methylfuran-2-yl)heptan-2-one	0.51379	0.54025	0.54154	0.54013	0.54113	0.5413	0.54133	0.54147
(E)-Butanoic acid, 3-hexenyl ester	0.5031	0.52503	0.53667	0.54224	0.54233	0.54251	0.5425	0.54251
beta-Myrcene	0.49301	0.51802	0.52757	0.52633	0.52591	0.52589	0.52588	0.52588
Hex-(3Z)-enyl butyrate	0.47107	0.47712	0.48331	0.4994	0.49945	0.5	0.5	0.5
alpha-Calacorene	0.45513	0.46912	0.48829	0.49234	0.49195	0.49193	0.49192	0.49192
(Z)-3-hexenyl hexanoate	0.455	0.47172	0.49126	0.49406	0.4942	0.49418	0.49418	0.49418
delta-Guaiene	0.45426	0.4677	0.48665	0.49103	0.49064	0.49062	0.49061	0.49061
Cyclohexanol	0.45399	0.46698	0.48559	0.49031	0.48994	0.48991	0.48991	0.4899
(E)-3-Hexen-1-ol	0.45385	0.46655	0.48494	0.48988	0.4895	0.48948	0.48947	0.48947
(E)-beta-Farnesene	0.45371	0.46928	0.48954	0.49257	0.49224	0.49224	0.49223	0.49223
1-Nonanol	0.45298	0.46868	0.48908	0.492	0.49166	0.49166	0.49165	0.49165
T-Cadinol	0.44833	0.46578	0.48733	0.48918	0.48887	0.48893	0.48893	0.48893
Neral	0.44722	0.46791	0.48088	0.49098	0.49071	0.49073	0.49072	0.49072
(Z)-2-Hexen-1-ol, acetate	0.44522	0.4622	0.48064	0.48331	0.48407	0.48411	0.4841	0.48413
Dodecanoic acid	0.44155	0.47409	0.4741	0.47391	0.4739	0.47417	0.47433	0.47434
Geraniol	0.42136	0.43659	0.4472	0.44694	0.44816	0.44829	0.44835	0.44836
Acetic acid, hexyl ester	0.40825	0.43266	0.45199	0.45163	0.45598	0.456	0.456	0.4561
Citral	0.4034	0.41349	0.41902	0.42437	0.42459	0.42514	0.42521	0.42521
(E)-2-Decenal	0.36426	0.44289	0.44679	0.44652	0.44813	0.44816	0.44816	0.44816
(Z)-3-Hexenyl 2-methylbutyrate	0.34334	0.35473	0.36091	0.36641	0.36951	0.371	0.371	0.37119
(E)-2-Nonenal	0.32732	0.48465	0.48294	0.48682	0.48806	0.48803	0.48803	0.48803
Coumarin	0.32013	0.35909	0.37963	0.38256	0.38228	0.38226	0.38226	0.38226
1-Heptanol	0.31344	0.37496	0.38435	0.3849	0.38479	0.38485	0.38484	0.38485
Naphthalene	0.30223	0.36705	0.3788	0.37791	0.37986	0.37985	0.37985	0.37985
Hexadecanal	0.30085	0.36697	0.37859	0.37777	0.37896	0.37895	0.37895	0.37895
Pentadecanal	0.2909	0.3608	0.37209	0.37138	0.37302	0.373	0.373	0.373
Cycloheptanol	0.28049	0.38006	0.39999	0.40558	0.40538	0.40536	0.40536	0.40536
Caryophyllene	0.27709	0.27135	0.32182	0.33609	0.33586	0.33701	0.33701	0.33702
Neophytadiene	0.27413	0.34554	0.35825	0.35746	0.35886	0.35884	0.35884	0.35884
beta-Bourbonene	0.27407	0.28229	0.31758	0.3235	0.32506	0.32601	0.326	0.32601
trans-2-Dodecen-1-ol	0.26886	0.38266	0.40233	0.40655	0.40634	0.40639	0.40638	0.40638
(Z)-2-Penten-1-ol	0.21811	0.30727	0.32055	0.32031	0.32117	0.32116	0.32116	0.32117
1-Hexanol	0.2074	0.2989	0.31247	0.31251	0.31362	0.3136	0.3136	0.3136
delta-Cadinene	0.1981	0.20116	0.25191	0.25406	0.25386	0.25473	0.25476	0.25479
Benzyl alcohol	0.18126	0.27722	0.29296	0.29267	0.29304	0.29303	0.29307	0.29307
L-.alpha.-Terpineol	0.16295	0.32968	0.33341	0.33314	0.33295	0.33294	0.33302	0.33302
Cadin-4-en-10-ol	0.15151	0.24617	0.27	0.26939	0.27147	0.27152	0.27152	0.27151
Caffeine	0.14866	0.24636	0.26955	0.26968	0.26951	0.26951	0.26953	0.26957
gamma-Geraniol	0.10574	0.22285	0.24551	0.24505	0.24518	0.24534	0.24534	0.24537
Neo-allo-ocimene	0.087915	0.25401	0.26819	0.26759	0.2685	0.26849	0.26849	0.26849
alpha-Muurolene	0.073406	0.20013	0.22974	0.22916	0.23032	0.2304	0.2304	0.2304
Cubenene	0.070123	0.19129	0.22174	0.22136	0.22222	0.22236	0.22236	0.22236
Decanal	0.06945	0.25208	0.26218	0.26277	0.26562	0.26605	0.26618	0.26624
(E)-beta-Ocimene	0.040621	0.24661	0.26671	0.28111	0.29025	0.29023	0.29023	0.29023
8-Dodecenol	0.026431	0.22916	0.24645	0.24628	0.24784	0.24783	0.24782	0.24782
1-Octen-3-ol	0.0077279	0.25952	0.26933	0.2692	0.26967	0.26966	0.26968	0.26969
1-Octanol	0.0067469	0.18752	0.23653	0.24163	0.24155	0.24224	0.24224	0.24224
2,4-dimethyl-Benzaldehyde	0.0024509	0.13551	0.19175	0.19238	0.19439	0.19458	0.1946	0.1946

## Sheet: Table S6
Table S6. Significant change profiles in the accumulation of VOCs for FD-D vs. FD-CK based on HS-SPME-GC-MS Data (p＜0.05)
Volatile compounds	FC	log2(FC)	p.ajusted	-log10(p-value)	Type
(E)-4,8-Dimethyl-1,3,7-nonatriene	0.48551	-1.0424	0.0004831	3.316	down
Linalool oxide IV	0.0038914	-8.0055	0.00092857	3.0322	down
Hexadecanoic acid, ethyl ester	0.041794	-4.5806	0.0010977	2.9595	down
Tetradecanoic acid, ethyl ester	0.086021	-3.5392	0.0010977	2.9595	down
Linalool oxide III	0.08623	-3.5357	0.0010977	2.9595	down
Nonanoic acid	0.10519	-3.2489	0.0017972	2.7454	down
Ethyl-Octanoate	0.082766	-3.5948	0.0021964	2.6583	down
Dodecanamide	3.7039	1.889	0.002551	2.5933	up
n-Pentadecanol	3.615	1.854	0.002551	2.5933	up
Dihydro-beta-ionol	3.6021	1.8488	0.002551	2.5933	up
1-Tetradecanol	3.5696	1.8358	0.002551	2.5933	up
2-Undecenal	3.5364	1.8223	0.002551	2.5933	up
Sulcatol	3.5311	1.8201	0.002551	2.5933	up
cis-11-Tetradecen-1-ol	3.5076	1.8105	0.002551	2.5933	up
(Z)-9-Octadecen-1-ol	3.4947	1.8052	0.002551	2.5933	up
6,10-dimethyl-5,9-Undecadien-2-ol	3.4929	1.8044	0.002551	2.5933	up
1-Nonadecene	3.4898	1.8032	0.002551	2.5933	up
Tetradecanal	3.4736	1.7964	0.002551	2.5933	up
1-Undecanol	3.4684	1.7943	0.002551	2.5933	up
Benzaldehyde	3.4669	1.7936	0.002551	2.5933	up
n-Heptadecanol-1	3.4602	1.7908	0.002551	2.5933	up
6-Hepten-1-ol	3.4578	1.7899	0.002551	2.5933	up
2-hexyl-1-Decanol	3.4519	1.7874	0.002551	2.5933	up
Tridecanal	3.4515	1.7872	0.002551	2.5933	up
3-Heptanol, 4-methyl-	3.4485	1.786	0.002551	2.5933	up
Cycloheptanol	3.4395	1.7822	0.002551	2.5933	up
(E)-2-Heptenal	3.4365	1.7809	0.002551	2.5933	up
(E,E)-2,4-Heptadienal	3.4365	1.7809	0.002551	2.5933	up
Benzeneacetaldehyde	3.4357	1.7806	0.002551	2.5933	up
10-Undecen-1-ol	3.5036	1.8089	0.0025695	2.5901	up
Hex-(3Z)-enyl acetate	0.11243	-3.1529	0.0026333	2.5795	down
exo-Isocitral	3.5687	1.8354	0.0026333	2.5795	up
Z-5-Decen-1-ol	3.5605	1.8321	0.0026333	2.5795	up
Pinocarveol	3.5208	1.8159	0.0030348	2.5179	up
Dodecanal	3.9855	1.9948	0.0050292	2.2985	up
Perilla alcohol	3.7395	1.9028	0.01252	1.9024	up
2-Hexenal	2.6832	1.424	0.01344	1.8716	up
trans-2-Dodecen-1-ol	4.2038	2.0717	0.014191	1.848	up
delta-Cadinene	0.12413	-3.0101	0.015325	1.8146	down
cis-3-Hexenyl cis-3-hexenoate	0.12735	-2.9731	0.021955	1.6585	down
Hexyl isobutyrate	0.1291	-2.9535	0.025277	1.5973	down
Coumarin	0.13022	-2.9409	0.027742	1.5569	down
delta-Elemene	0.13434	-2.896	0.040002	1.3979	down
alpha-Cubebene	0.13498	-2.8892	0.040002	1.3979	down
Neo-allo-ocimene	0.13504	-2.8885	0.040002	1.3979	down
delta-3-Carene	0.13508	-2.8881	0.040002	1.3979	down
alpha-Muurolene	0.13566	-2.8819	0.040433	1.3933	down
Cubenene	0.13569	-2.8816	0.040433	1.3933	down
Undecanal	0.13629	-2.8753	0.04164	1.3805	down
(E)-2-Nonenal	0.13614	-2.8768	0.04246	1.372	down
8-Dodecenol	0.13622	-2.876	0.04246	1.372	down
(Z)-2-Hepten-1-ol	0.13666	-2.8713	0.04246	1.372	down
Hexadecanoic acid	0.34127	-1.551	0.04246	1.372	down
(Z)-Hex-3-en-1-ol	0.13583	-2.8802	0.042734	1.3692	down
Heptadecane	0.45342	-1.1411	0.046408	1.3334	down

## Sheet: Table S7
Table S7. Significant change profiles in the accumulation of VOCs for WNZ-D vs. WNZ-CK based on HS-SPME-GC-MS Data (p＜0.05)
Volatile compounds	FC	log2(FC)	p.ajusted	-log10(p-value)	Type
Docosanoic acid, ethyl ester	7.2916	2.8662	0.00015786	3.8017	up
(E)-2-Hexadecenal	7.2868	2.8653	0.00015786	3.8017	up
Octanal	7.1318	2.8343	0.00015786	3.8017	up
alpha-Calacorene	0.24895	-2.0061	0.00015786	3.8017	down
D-Limonene	0.25022	-1.9987	0.00015786	3.8017	down
delta-Guaiene	0.25536	-1.9694	0.00015786	3.8017	down
Non-(2E)-enol	0.25549	-1.9687	0.00015786	3.8017	down
Cyclohexanol	0.25841	-1.9523	0.00015786	3.8017	down
delta-3-Carene	0.26086	-1.9387	0.00015786	3.8017	down
Cycloheptanol	0.26165	-1.9343	0.00015786	3.8017	down
Nonanal	0.26195	-1.9326	0.00015786	3.8017	down
Cedrol	0.26223	-1.9311	0.00015786	3.8017	down
trans-2-Dodecen-1-ol	0.24723	-2.0161	0.00017572	3.7552	down
(E)-3-Hexen-1-ol	0.2599	-1.944	0.00017572	3.7552	down
Oct-(2E)-enal	6.9824	2.8037	0.00035398	3.451	up
(E)-beta-Farnesene	0.2415	-2.0499	0.00037021	3.4316	down
1-Nonanol	0.24138	-2.0506	0.00051716	3.2864	down
(E,E)-2,4-Heptadienal	6.7652	2.7581	0.00074919	3.1254	up
(E)-2-Heptenal	6.8187	2.7695	0.0008814	3.0548	up
Heptanal	6.7127	2.7469	0.0008814	3.0548	up
Sulcatol	7.8978	2.9815	0.0011395	2.9433	up
Benzaldehyde	7.7258	2.9497	0.0012752	2.8944	up
Linalool oxide II	20.503	4.3578	0.0031328	2.5041	up
(3Z)-beta-Ocimene	6.8744	2.7812	0.0031328	2.5041	up
Benzeneacetaldehyde	6.8284	2.7715	0.0031328	2.5041	up
Nona-(2E,4E)-dienal	6.8153	2.7688	0.0031328	2.5041	up
n-Pentadecanol	6.7896	2.7633	0.0031328	2.5041	up
2,4,6-trimethyl-Benzaldehyde	6.7827	2.7619	0.0031328	2.5041	up
alpha-Farnesene	8.5515	3.0962	0.0031359	2.5036	up
T-Cadinol	0.23041	-2.1177	0.0031359	2.5036	down
Linalool oxide III	9.2537	3.21	0.0038163	2.4184	up
gamma-Muurolene	7.1034	2.8285	0.0050456	2.2971	up
2,4-Di-tert-butylphenol	0.21873	-2.1928	0.005087	2.2935	down
(Z)-3-hexenyl hexanoate	0.2165	-2.2076	0.0057664	2.2391	down
(E)-2-Nonenal	7.3819	2.884	0.006588	2.1812	up
Neral	0.23648	-2.0802	0.0068767	2.1626	down
alpha-Guaiene	7.6465	2.9348	0.0087945	2.0558	up
Linalool oxide I	6.2571	2.6455	0.01055	1.9768	up
1-Octanol	0.19934	-2.3267	0.014635	1.8346	down
alpha-Cubebene	0.21481	-2.2189	0.014635	1.8346	down
Linalool oxide IV	0.1831	-2.4493	0.023314	1.6324	down
(E)-Butanoic acid, 3-hexenyl ester	0.1942	-2.3644	0.023314	1.6324	down
Hex-(3Z)-enyl acetate	0.21078	-2.2462	0.023314	1.6324	down
(Z)-2-Hexen-1-ol, acetate	0.19784	-2.3376	0.027434	1.5617	down
Methyl salicylate	5.5075	2.4614	0.036703	1.4353	up
(Z)-Jasmone	9.6375	3.2687	0.037477	1.4262	up
cis-3-Hexenyl cis-3-hexenoate	0.33698	-1.5693	0.042802	1.3685	down

## Sheet: Table S8
Table S7. Detailed Information on KEGG-Enriched Metabolic Pathways for FD-CK and FD-D with Reference to Arabidopsis
pathway_id	pathway_name	Total	Hits	Pvalue	-Log10(Pvalue)	FDR	Impact	compounds	Compound_name	links
ath00902	Monoterpenoid biosynthesis	61	5	0.00477822	2.32073429477163	0.501712595691945	0.0725	C01500; C02452; C06074; C06099; C11382	Nerol; Geraniol; Perilla alcohol; beta-Myrcene; D-Limonene; delta-3-Carene	https://www.genome.jp/kegg-bin/show_pathway?ath00902/C01500/C02452/C06074/C06099/C11382
ath00650	Butanoate metabolism	47	3	0.0536915	1.27009442520137	1	0.0435	C00207; C01412; C17530	acetone; Butanal; methyl acetate	https://www.genome.jp/kegg-bin/show_pathway?ath00650/C00207/C01412/C17530
ath00360	Phenylalanine metabolism	49	2	0.225665	0.646536597717339	1	0.0267	C00601; C05853	Benzeneacetaldehyde; Phenylethyl Alcohol	https://www.genome.jp/kegg-bin/show_pathway?ath00360/C00601/C05853
ath00071	Fatty acid degradation	50	2	0.232465	0.633642745586144	1	0.0017	C00249; C00517	Hexadecanoic acid; Hexadecanal	https://www.genome.jp/kegg-bin/show_pathway?ath00071/C00249/C00517
ath00061	Fatty acid biosynthesis	58	2	0.287145	0.54189928781564	1	0.0115	C00249; C02679	Hexadecanoic acid; Dodecanoic acid	https://www.genome.jp/kegg-bin/show_pathway?ath00061/C00249/C02679
ath00232	Caffeine metabolism	22	1	0.334671	0.475381506791797	1	0.0455	C07481	Caffeine	https://www.genome.jp/kegg-bin/show_pathway?ath00232/C07481
ath00073	Cutin, suberine and wax biosynthesis	27	1	0.39372	0.404812363504421	1	0.0233	C00249	Hexadecanoic acid	https://www.genome.jp/kegg-bin/show_pathway?ath00073/C00249
ath00909	Sesquiterpenoid and triterpenoid biosynthesis	89	2	0.488484	0.311149771014695	1	0.0035	C09629; C18245	Caryophyllene; Cedrol	https://www.genome.jp/kegg-bin/show_pathway?ath00909/C09629/C18245
ath00062	Fatty acid elongation	40	1	0.524142	0.280551202216842	1	0.0152	C00249	Hexadecanoic acid	https://www.genome.jp/kegg-bin/show_pathway?ath00062/C00249
ath00592	alpha-Linolenic acid metabolism	44	1	0.558393	0.253060322017404	1	0.0054	C08492	(Z)-Hex-3-en-1-ol	https://www.genome.jp/kegg-bin/show_pathway?ath00592/C08492
ath01040	Biosynthesis of unsaturated fatty acids	74	1	0.748454	0.125834800276624	1	0.0135	C00249	Hexadecanoic acid	https://www.genome.jp/kegg-bin/show_pathway?ath01040/C00249
ath00999	Biosynthesis of various plant secondary metabolites	149	1	0.939629	0.0270437481171631	1	0.0057	C05851	Coumarin	https://www.genome.jp/kegg-bin/show_pathway?ath00999/C05851

## Sheet: Table S9
Table S8. Detailed Information on KEGG-Enriched Metabolic Pathways for WNZ-CK and WNZ-D with Reference to Arabidopsis
pathway_id	pathway_name	Total	Hits	Pvalue	-Log10(Pvalue)	FDR	Impact	compounds	Compound_name	links
ath00909	Sesquiterpenoid and triterpenoid biosynthesis	89	6	0.00532013	2.27407780383714	0.558613587665912	0.0105	C06394; C09629; C09665; C09666; C09684; C18245	delta-Cadinene ; Caryophyllene; alpha-Farnesene; (E)-beta-Farnesene ; alpha-Caryophyllene; Cedrol	https://www.genome.jp/kegg-bin/show_pathway?ath00909/C06394/C09629/C09665/C09666/C09684/C18245
ath00902	Monoterpenoid biosynthesis	61	4	0.0245339	1.61023394471567	1	0.058	C01500; C06074; C06099; C11382	Nerol; Geraniol; beta-Myrcene; D-Limonene; delta-3-Carene	https://www.genome.jp/kegg-bin/show_pathway?ath00902/C01500/C06074/C06099/C11382
ath00650	Butanoate metabolism	47	3	0.0536915	1.27009442520137	1	0.0435	C00207; C01412; C17530	acetone; Butanal; methyl acetate	https://www.genome.jp/kegg-bin/show_pathway?ath00650/C00207/C01412/C17530
ath00592	alpha-Linolenic acid metabolism	44	2	0.191973	0.716760475664711	1	0.0081	C08492; C19757	(E)-3-Hexen-1-ol; Hex-(3Z)-enyl acetate	https://www.genome.jp/kegg-bin/show_pathway?ath00592/C08492/C19757
ath00360	Phenylalanine metabolism	49	2	0.225665	0.646536597717339	1	0.0267	C00601; C05853	Benzeneacetaldehyde; Phenylethyl Alcohol	https://www.genome.jp/kegg-bin/show_pathway?ath00360/C00601/C05853
ath00071	Fatty acid degradation	50	2	0.232465	0.633642745586144	1	0.0017	C00249; C00517	Hexadecanoic acid; Hexadecanal	https://www.genome.jp/kegg-bin/show_pathway?ath00071/C00249/C00517
ath00061	Fatty acid biosynthesis	58	2	0.287145	0.54189928781564	1	0.0115	C00249; C02679	Hexadecanoic acid; Dodecanoic acid	https://www.genome.jp/kegg-bin/show_pathway?ath00061/C00249/C02679
ath00232	Caffeine metabolism	22	1	0.334671	0.475381506791797	1	0.0455	C07481	Caffeine	https://www.genome.jp/kegg-bin/show_pathway?ath00232/C07481
ath00073	Cutin, suberine and wax biosynthesis	27	1	0.39372	0.404812363504421	1	0.0233	C00249	Hexadecanoic acid	https://www.genome.jp/kegg-bin/show_pathway?ath00073/C00249
ath00400	Phenylalanine, tyrosine and tryptophan biosynthesis	35	1	0.477627	0.320910872819268	1	0.001	C00463	Indole	https://www.genome.jp/kegg-bin/show_pathway?ath00400/C00463
ath00062	Fatty acid elongation	40	1	0.524142	0.280551202216842	1	0.0152	C00249	Hexadecanoic acid	https://www.genome.jp/kegg-bin/show_pathway?ath00062/C00249
ath01040	Biosynthesis of unsaturated fatty acids	74	1	0.748454	0.125834800276624	1	0.0135	C00249	Hexadecanoic acid	https://www.genome.jp/kegg-bin/show_pathway?ath01040/C00249
ath00999	Biosynthesis of various plant secondary metabolites	149	2	0.765059	0.116305135154792	1	0.0115	C00463; C05851	Indole; Coumarin	https://www.genome.jp/kegg-bin/show_pathway?ath00999/C00463/C05851
ath00380	Tryptophan metabolism	83	1	0.787721	0.103627447657278	1	0.0047	C00463	Indole	https://www.genome.jp/kegg-bin/show_pathway?ath00380/C00463
